# Supplementary material for: Unveiling the common mechanisms and therapeutic targets of medicinal herbs in acute pancreatitis: a network pharmacology and experimental validation approach
Source: Bioresour Bioprocess. 2025 Jul 30;12(1):82. doi: 10.1186/s40643-025-00925-1 (PMC12311076; doi:10.1186/s40643-025-00925-1)
Supplement: Supplementary file 1 — Supplementary Material 1 [file 40643_2025_925_MOESM1_ESM.xlsx]

## Sheet: Sheet 1
Table S1: The information about the shared compounds
Mol ID	Compound	Source Number	OB(%)	DL
MOL000098	quercetin	21	46.43	0.27
MOL000359	sitosterol	16	36.91	0.75
MOL000422	kaempferol	16	41.88	0.24
MOL000358	beta-sitosterol	15	36.91	0.75
MOL000006	luteolin	12	36.16	0.24
MOL000449	Stigmasterol	12	43.82	0.75
MOL000354	isorhamnetin	8	49.6	0.3
MOL001494	Mandenol	6	41.99	0.19
MOL000392	formononetin	4	69.67	0.21
MOL000492	(+)-catechin	4	54.82	0.24
MOL000953	CLR	4	37.87	0.67
MOL001689	acacetin	4	34.97	0.24
MOL000211	Mairin	3	55.37	0.77
MOL000417	Calycosin	3	47.75	0.24
MOL001506	Supraene	3	33.54	0.42
MOL001771	poriferast-5-en-3beta-ol	3	36.91	0.75
MOL002372	(6Z,10E,14E,18E)-2,6,10,15,19,23-hexamethyltetracosa-2,6,10,14,18,22-hexaene	3	33.54	0.42
MOL002883	Ethyl oleate (NF)	3	32.39	0.19
MOL000033	(3S,8S,9S,10R,13R,14S,17R)-10,13-dimethyl-17-[(2R,5S)-5-propan-2-yloctan-2-yl]-2,3,4,7,8,9,11,12,14,15,16,17-dodecahydro-1H-cyclopenta[a]phenanthren-3-ol	2	36.22	0.78
MOL000073	ent-Epicatechin	2	48.95	0.24
MOL000096	(-)-catechin	2	49.67	0.24
MOL000239	Jaranol	2	50.82	0.29
MOL000296	hederagenin	2	36.91	0.75
MOL000433	FA	2	68.96	0.7
MOL000471	aloe-emodin	2	83.37	0.24
MOL000483	(Z)-3-(4-hydroxy-3-methoxy-phenyl)-N-[2-(4-hydroxyphenyl)ethyl]acrylamide	2	118.34	0.26
MOL000490	petunidin	2	30.04	0.3
MOL000493	campesterol	2	37.57	0.71
MOL000497	licochalcone a	2	40.78	0.28
MOL000500	Vestitol	2	74.65	0.2
MOL000569	digallate	2	61.84	0.25
MOL000622	Magnograndiolide	2	63.7	0.18
MOL001040	(2R)-5,7-dihydroxy-2-(4-hydroxyphenyl)chroman-4-one	2	42.36	0.21
MOL001406	crocetin	2	35.29	0.25
MOL001454	berberine	2	36.86	0.77
MOL001458	coptisine	2	30.67	0.85
MOL001484	Inermine	2	75.18	0.53
MOL001490	bis[(2S)-2-ethylhexyl] benzene-1,2-dicarboxylate	2	43.59	0.34
MOL001558	sesamin	2	56.54	0.82
MOL001645	Linoleyl acetate	2	42.1	0.19
MOL001790	Linarin	2	39.84	0.7
MOL001792	DFV	2	32.76	0.18
MOL001942	isoimperatorin	2	45.46	0.22
MOL002140	Perlolyrine	2	65.94	0.27
MOL002235	EUPATIN	2	50.8	0.4
MOL002259	Physciondiglucoside	2	41.64	0.63
MOL002268	rhein	2	47.06	0.27
MOL002276	Sennoside E_qt	2	50.68	0.61
MOL002288	Emodin-1-O-beta-D-glucopyranoside	2	44.8	0.79
MOL002293	Sennoside D_qt	2	61.05	0.61
MOL002322	isovitexin	2	31.29	0.71
MOL002776	Baicalin	2	40.12	0.75
MOL002897	epiberberine	2	43.09	0.77
MOL003044	Chryseriol	2	35.85	0.27
MOL003542	8-Isopentenyl-kaempferol	2	38.04	0.39
MOL004609	Areapillin	2	48.96	0.41
MOL004941	(2R)-7-hydroxy-2-(4-hydroxyphenyl)chroman-4-one	2	71.12	0.18
MOL006824	α-amyrin	2	39.51	0.76
MOL007088	cryptotanshinone	2	52.34	0.39
MOL007449	24-methylidenelophenol	2	44.19	0.75
MOL008173	daucosterol_qt	2	36.91	0.75
MOL013352	Obacunone	2	43.28	0.76
