# Supplementary material for: Unveiling the common mechanisms and therapeutic targets of medicinal herbs in acute pancreatitis: a network pharmacology and experimental validation approach
Source: Bioresour Bioprocess. 2025 Jul 30;12(1):82. doi: 10.1186/s40643-025-00925-1 (PMC12311076; doi:10.1186/s40643-025-00925-1)
Supplement: Supplementary file 2 — Supplementary Material 2 [file 40643_2025_925_MOESM2_ESM.xlsx]

## Sheet: sheet 1
Table S2: The target proteins after deduplication of common compounds of medicinal plants
NOX4
AVPR2
AKR1B1
XDH
MAOA
IGF1R
FLT3
CYP19A1
EGFR
F2
CA2
PIM1
ALOX5
AURKB
DRD4
ADORA1
CA7
GLO1
MPO
PIK3R1
ADORA2A
DAPK1
PYGL
CA1
GSK3B
SRC
PTK2
HSD17B2
KDR
MMP13
MMP3
CA3
ALOX15
ABCC1
PLK1
CA6
CDK1
MMP9
CA12
MMP2
PKN1
CA14
CA9
CSNK2A1
ALOX12
MET
CA4
NEK2
CXCR1
CAMK2B
ALK
AKT1
ABCB1
NEK6
PLA2G1B
CA5A
BACE1
CYP1B1
AXL
ABCG2
NUAK1
AKR1C2
AKR1C1
AKR1C3
AKR1C4
CA13
AKR1A1
GPR35
MAPT
KDM4E
TOP2A
INSR
ACHE
MYLK
SYK
PIK3CG
APEX1
PTPRS
ESR2
MPG
SLC22A12
CDK5R1
CCNB3
ARG1
CDK6
CDK2
TYR
HSD17B1
AHR
ESRRA
APP
PARP1
TTR
MMP12
CD38
AKR1B10
TNKS2
TNKS
TOP1
TERT
CDK5
CCNB1
CCNB2
NPC1L1
NR1H3
RORC
SHBG
HMGCR
CYP17A1
SREBF2
AR
CYP51A1
RORA
ESR1
PTPN1
CYP2C19
SERPINA6
G6PD
SLC6A2
SLC6A4
BCHE
CHRM2
NR1I3
NR1H2
VDR
PTGER1
PTGER2
TBXAS1
PTGES
DHCR7
PPARD
SQLE
GLRA1
HSD11B1
PTPN6
PTPN2
FDFT1
CES2
NOS2
PPARG
UGT2B7
NR3C1
POLB
PREP
SIGMAR1
PTGER4
IDO1
DNM1
ATP12A
ICMT
SMO
PTGIR
FABP4
FABP3
FABP5
FABP1
MDM2
SLC6A3
ADORA3
MAPK3
PRKCH
PTPN11
S1PR3
S1PR1
CXCR3
PTPRF
ACP1
PDE4A
PDE4B
PDE4C
SHH
METAP1
HSD11B2
HCRTR2
HCRTR1
GC
PPARA
ITGAL
F10
TNF
PTGFR
PTGER3
PTGDR
NR3C2
HIF1A
MAPK8
MAST3
DRD2
SRD5A2
CCR1
MGLL
DGAT1
ICAM1
ITGB2
EBP
PTGS2
CFTR
PFKFB3
AMY1A
GRK6
PLG
PGR
MDM4
PIM3
PDE4D
CDK4
GNRHR
MCL1
FAAH
CNR2
CNR1
PTGS1
FFAR1
NPY5R
FLT1
SCD
MTTP
APOB
HRH3
HRH4
PSEN2
ATIC
ALOX5AP
CCNE1
ACACB
CASR
AVPR1A
QPCT
EPHX1
PDE10A
ROCK2
ROCK1
F2R
CTSK
NLRP3
ABL1
MCHR1
LIPE
HPGD
CCND1
ADK
GPR119
GCGR
MAOB
CA5B
GABRB3
CYP26A1
TSPO
FNTA
GRM5
CALCRL
KCNA5
TBXA2R
NAMPT
C3AR1
CDC7
EPAS1
CYP24A1
CYP27B1
IDH1
CCR5
PTGDR2
TRIM24
DCK
PSENEN
RAMP1
GABRA5
NCSTN
APH1A
PSEN1
APH1B
GABRG2
FNTB
IL2
ALDH2
MGAM
HTR2A
HTR2C
ESRRB
CBR1
MIF
TLR9
PON1
DHODH
STS
ERCC5
FEN1
RAF1
TYK2
BCL2
EZR
BAD
IKBKE
CHEK1
PLA2G4A
HCK
PI4KB
HSP90AB1
EPHB4
KIT
OPRD1
PTK6
KIF11
KDM5C
KDM4A
KDM4D
KDM4C
CNOT7
LIG1
HSP90AA1
BIRC5
KCNMA1
LRRK2
TTK
LCK
PLA2G2A
NAE1
ST6GAL1
CALM1
CYP1A1
CYP1A2
SAE1
NR1H4
CDC25C
GPBAR1
CDC25A
CDC25B
HSD17B3
GABBR1
GABRA2
FABP2
CD81
HSF1
ACE
IKBKB
MMP1
SLC22A6
AGTR1
THRA
THRB
RXRB
RXRG
RARB
RARA
RXRA
AMPD2
EDNRA
CDC45
PTPRC
RARG
EDNRB
ITGB1
OPRM1
OPRK1
UBA2
ITGA4
GABRB2
DUSP3
PLAT
PLAU
IGFBP3
CXCR2
PRMT1
SNCA
WEE1
CCR4
ADRB2
KLKB1
IGFBP6
IGFBP4
IGFBP5
IGFBP2
IGFBP1
HSP90B1
NTRK1
PIM2
BRAF
TNNC1
KDM1A
ALPL
ADRB1
SORT1
PRSS1
CRHR1
CHEK2
GPR84
TLR8
TNNT2
TNNI3
GLI2
GLI1
CES1
CHKA
ERBB2
CHRM4
HTR2B
FYN
ADRA2A
ADRA2C
ADRA2B
CHRM5
CHRM1
HRH1
TACR2
CHRM3
MC4R
MC5R
TRPV1
CTSD
EPHX2
SLC16A1
SPHK2
CETP
CCKAR
SCARB1
NPY1R
GRIN1
GRIN2A
ENPP2
VCP
SOAT1
MPEG1
KCNH2
GRM2
HDAC1
OXTR
DRD1
DRD3
RBP4
NPY2R
ADRA1D
ADRA1A
CTSC
P2RY12
TNK2
ACACA
CACNA1C
GRIN2B
PRKCA
C5AR1
TAS2R31
PTPN13
PLA2G7
MAPK9
SOAT2
CTSB
PARP2
LIMK1
LIMK2
PRKCD
PRKCQ
LYPLA1
LYPLA2
CHUK
CTSL
OPRL1
ODC1
KCNA3
PDE5A
LTB4R
GRIK1
GRIK2
SLC10A2
SLC10A1
IL6
GLUL
CCKBR
POLA1
ITGAV
TRPM8
ITGB3
TYMS
DHFR
SLC46A1
SLC19A1
HDAC6
FOLR1
FOLR2
FPGS
HDAC8
GART
PYGM
MME
SF3B3
PSMB5
ILK
CSNK2A2
CASP3
DPP4
ANPEP
RNPEP
SLC5A2
LAP3
LTA4H
SLC5A1
LDHA
AMPD3
MMP8
UCHL1
CASP7
CASP8
IMPDH2
FGFR1
ADORA2B
PTPN22
CAPN1
SIRT2
SELP
PARP10
ADRB3
PIK3C2G
NAALAD2
GSTP1
GSTM2
GSK3A
GRB2
ACLY
TKT
TMPRSS15
UNG
GNPAT
CASP6
CASP2
MAP3K8
ADAMTS4
CCNA1
CCNA2
PRKCZ
PDK1
BMP1
RPS6KB1
GRK2
EP300
EPHA2
EPHB2
EPHA5
EPHA4
EPHA8
EPHA7
EPHB3
EPHA3
EPHB1
EPHA1
MTOR
MMP7
AKT2
HPGDS
ADAM17
HTR3A
ATP4B
MMP14
BRD4
BRD9
PNMT
BCL2L1
TRAP1
CFD
MELK
ATP4A
CDK3
PDPK1
CHRNA7
F3
SLC29A1
MAPKAPK2
HDAC3
PDGFRB
HDAC5
RET
MAPK14
HDAC7
HDAC10
CYP11B1
HTR1A
CYP11B2
FASN
ERN1
HDAC4
HDAC9
NAAA
NCOR2
ITK
JAK2
IMPDH1
MAPK10
MAPK1
HDAC11
TACR3
ADAM10
STAT6
TGFBR1
ECE1
ADRA1B
MMP16
ALOX15B
HTT
COMT
CLK1
DYRK1B
MAP2K1
CCND3
MKNK1
RPS6KA2
PITRM1
MMP25
LNPEP
CTSS
PIK3CD
PIK3CB
PIK3CA
TUBB1
TUBB3
MBD2
AURKA
DBF4
ALPG
XIAP
PLAA
NR4A1
JAK3
PRKDC
HDAC2
CCND2
SERPINE1
FUT7
SLC37A4
SELE
ASNS
ACR
ADCY10
ENPEP
POLG
YARS
P2RY1
SELL
TPMT
NEU4
PLA2G4B
HPRT1
CASP1
CELA1
GRIK5
PNP
ELANE
BRD2
FKBP1A
CTRC
JAK1
TAAR1
HTR1D
LIPA
TLR7
PDCD4
ABCC9
KCNJ11
AOC3
PGGT1B
CREBBP
MTNR1A
CDK9
MKNK2
PARP3
CHRNA4
CYP2C9
HMOX1
EIF2AK3
NOS1
VCAM1
NOS3
IARS
CHRNB2
PLA2G5
PLA2G10
KLK1
KLK2
FLT4
PDGFRA
PGF
VEGFA
TDP1
RPS6KA5
CISD1
HNF4A
ADCY5
CCNE2
DNMT1
PGD
ST3GAL3
FUT4
STAT1
SGK1
RPA1
RORB
EGLN1
CPT1A
MARS
PAM
CMA1
CTSG
CPT1B
CPT2
ITGB5
GAA
SCN9A
CCNT1
PRF1
ITGA2B
PDE7A
LPAR3
LPAR1
CSNK1D
AGPAT2
ITGA5
CYP2D6
RAC1
CDC42
GRIA1
SLC1A3
GRK5
BCAT2
CCNC
CDK8
TGM2
XBP1
PRKACA
ATR
GRK3
MAP4K4
CSF1R
CBFB
RPS27
GABRA3
GABRA1
ENPP1
TNNI3K
RPS6KA3
PLK4
IRAK4
PHLPP2
RPS6KA1
TBK1
DAO
RPS6KB2
SLC9A1
MPI
HTR7
EIF4A1
TRPV4
TRPC6
TRPC3
TRPA1
NMBR
PABPC1
CPB1
PTAFR
MTNR1B
TNFRSF1A
GRM1
MAPK11
MEN1
PDE3A
PDE11A
PDE3B
PDE1A
PDE1C
SLC6A15
METAP2
GRIA2
PANK3
FPR2
P2RX7
GPR55
CYP3A4
NQO2
FBP1
BRD1
BRPF3
BRPF1
BDKRB1
KDM4B
KDM5B
GHSR
DYRK1A
ACPP
KNG1
TAB1
F8
GABRA6
MAP3K7
SSTR4
HRH2
ABHD6
PORCN
NOD1
NOD2
GCKR
PRCP
GLS
DAGLA
STAT3
TGM1
NMUR2
TP53
KDM5A
PRKCG
PRKCB
PRKCE
KISS1R
GRK7
GRK1
GRK4
ITGB6
HSD17B14
YWHAG
SRD5A1
CCR9
DNMT3A
ATM
PDE8B
CLK4
WNT3A
KAT2B
GRM4
HIPK4
SBK1
PIP4K2C
BLK
PHKG2
DAPK3
MYLK2
ERBB4
CDK7
RPS6KA4
LGALS3
LGALS9
CHIA
HRAS
SLC5A4
LGALS4
LGALS8
MAP3K9
BTK
FUCA1
AMY2A
FGF2
VARS
LARS
LGALS7
NADK
FOLH1
HK2
HK1
FHIT
NEU2
SLC28A2
DOT1L
ITGB7
PPP1CA
EIF4H
TARS
DNMT3B
MAG
LGALS1
MMP10
MGMT
HCAR2
FTO
PTP4A3
LDHB
SLC13A5
OGA
ADA
CAMKK2
CDA
REN
ADAMTS5
GSR
ALB
P2RX3
PIN1
DTYMK
SI
GRIK3
PRSS3
FGF1
HPSE
SLC28A3
SIRT1
HLA-A
GBA
GBA2
FOS
TMPRSS11D
ST14
MANBA
F7
CHN2
FANCF
JUN
DNM2
RRM1
MAGI3
EZH2
CD22
ITGA2
PTPRA
ITGA3
P2RY4
P2RY2
P2RY6
POLD1
ITPR1
EIF4E
DNPH1
ERAP2
NEU3
KMT2A
SUV39H1
INMT
SMYD2
EZH1
SETDB1
CARM1
EHMT1
EHMT2
SIRT3
ZAP70
MST1R
EEF2K
TACR1
CACNA1B
PDE2A
TDP2
MALT1
DUSP1
F13A1
FAP
CTSV
ALDH1A1
ALDH3A1
INCENP
F11
PPM1B
PPP1CC
PPP2CA
PPP2R5A
TTL
ATP1A1
SPHK1
NPC1
S1PR2
TYRO3
TPH1
S1PR4
SCN5A
SLC8A1
S1PR5
MAPK12
LPAR4
RAP1A
BACE2
BRS3
NR1I2
CLK2
PSMB8
PDE9A
TK1
PER2
